# Supplementary material for: A possible origin population of pathogenic intestinal nematodes, Strongyloides stercoralis, unveiled by molecular phylogeny
Source: Sci Rep. 2017 Jul 7;7:4844. doi: 10.1038/s41598-017-05049-x (PMC5501853; doi:10.1038/s41598-017-05049-x)
Supplement: Supplementary file 1 — Supplementary Table S1 [file 41598_2017_5049_MOESM1_ESM.xlsx]

## Sheet: Table S1
Supplementary Table S1. Pairwise distances of nucleotide sequences (711 bp) of mitochondrial Cox1 haplotypes
	H001	H002	H003	H004	H005	H006	H007	H008	H009	H010	H011	H012	H013	H014	H015	H016	H017	H018	H019	H020	H021	H022	H023	H024	H025	H026	H027	H028	H029	H030	H031	H032	H033	H034	H035	H036	H037	H038	H039	H040	H041	H042	H043	H044	H045	H046	H047	H048	H049
H001
H002	0.02391
H003	0.0253165	0.00421941
H004	0.0323944	0.0140845	0.00985915
H005	0.0295359	0.00843882	0.00984529	0.0197183
H006	0.0337553	0.0295359	0.0309423	0.0380282	0.0379747
H007	0.0225035	0.00984529	0.0112518	0.0183099	0.0182841	0.0309423
H008	0.0604782	0.0548523	0.0590717	0.0605634	0.0604782	0.0548523	0.0534459
H009	0.0323488	0.0253165	0.0295359	0.028169	0.0337553	0.0337553	0.0295359	0.0562588
H010	0.0253165	0.021097	0.0225035	0.0239437	0.0295359	0.0281294	0.0225035	0.0520394	0.0182841
H011	0.0253165	0.0182841	0.0182841	0.0225352	0.0253165	0.0253165	0.0196906	0.0604782	0.0267229	0.0196906
H012	0.0295359	0.0253165	0.0267229	0.028169	0.0337553	0.0267229	0.0267229	0.0520394	0.021097	0.0126582	0.02391
H013	0.0253165	0.00421941	0.00843882	0.0183099	0.00984529	0.0309423	0.0112518	0.0562588	0.0267229	0.0225035	0.0196906	0.0267229
H014	0.0267229	0.0196906	0.0196906	0.0239437	0.0267229	0.0267229	0.021097	0.0618847	0.0281294	0.021097	0.00140647	0.0253165	0.021097
H015	0.0267229	0.0196906	0.0196906	0.0239437	0.0267229	0.0267229	0.021097	0.0618847	0.0281294	0.021097	0.00140647	0.0253165	0.021097	0.00281294
H016	0.0267229	0.0196906	0.0196906	0.0239437	0.0267229	0.02391	0.021097	0.0618847	0.0267229	0.021097	0.00140647	0.0225035	0.021097	0.00281294	0.00281294
H017	0.0281294	0.021097	0.0253165	0.0267606	0.0295359	0.0323488	0.0253165	0.0548523	0.0154712	0.0112518	0.0225035	0.0140647	0.0225035	0.02391	0.02391	0.0225035
H018	0.0281294	0.021097	0.021097	0.0253521	0.0281294	0.0253165	0.0225035	0.0632911	0.0281294	0.0225035	0.00281294	0.021097	0.0225035	0.00421941	0.00421941	0.00140647	0.02391
H019	0.0267229	0.00281294	0.00703235	0.0169014	0.00843882	0.0323488	0.0126582	0.0576653	0.0281294	0.02391	0.021097	0.0281294	0.00421941	0.0225035	0.0225035	0.0225035	0.02391	0.02391
H020	0.02391	0.0168776	0.0168776	0.0211268	0.02391	0.02391	0.0182841	0.0590717	0.0253165	0.0182841	0.00140647	0.0225035	0.0182841	0.00281294	0.00281294	0.00281294	0.021097	0.00421941	0.0196906
H021	0.0267229	0.0196906	0.0196906	0.0239437	0.0267229	0.0267229	0.021097	0.0618847	0.0281294	0.021097	0.00140647	0.0253165	0.021097	0.00281294	0.00281294	0.00281294	0.02391	0.00421941	0.0225035	0.00281294
H022	0.0281294	0.02391	0.0253165	0.0267606	0.0323488	0.0309423	0.0253165	0.0506329	0.021097	0.0112518	0.0225035	0.00421941	0.0253165	0.02391	0.02391	0.02391	0.0140647	0.0225035	0.0267229	0.021097	0.02391
H023	0.0267229	0.0168776	0.0196906	0.0239437	0.02391	0.0267229	0.021097	0.0590717	0.0253165	0.021097	0.00421941	0.0253165	0.0182841	0.00562588	0.00562588	0.00562588	0.021097	0.00703235	0.0196906	0.00281294	0.00562588	0.02391
H024	0.0295359	0.0196906	0.0196906	0.0239437	0.0267229	0.0267229	0.021097	0.0632911	0.0295359	0.02391	0.00421941	0.0225035	0.021097	0.00562588	0.00562588	0.00281294	0.0253165	0.00140647	0.0225035	0.00562588	0.00562588	0.02391	0.00843882
H025	0.0253165	0.00140647	0.00562588	0.015493	0.00703235	0.0309423	0.0112518	0.0562588	0.0267229	0.0225035	0.0196906	0.0267229	0.00281294	0.021097	0.021097	0.021097	0.0225035	0.0225035	0.00140647	0.0182841	0.021097	0.0253165	0.0182841	0.021097
H026	0.0281294	0.021097	0.021097	0.0253521	0.0281294	0.0281294	0.0225035	0.0632911	0.0295359	0.0196906	0.00281294	0.0267229	0.0225035	0.00421941	0.00421941	0.00421941	0.0253165	0.00562588	0.02391	0.00421941	0.00421941	0.0253165	0.00703235	0.00703235	0.0225035
H027	0.0253165	0.021097	0.0225035	0.0239437	0.0295359	0.0281294	0.0225035	0.04782	0.0182841	0.0112518	0.0196906	0.00421941	0.0225035	0.021097	0.021097	0.021097	0.0140647	0.0196906	0.02391	0.0182841	0.021097	0.00281294	0.021097	0.021097	0.0225035	0.0225035
H028	0.0267229	0.0196906	0.0196906	0.0239437	0.0267229	0.0267229	0.021097	0.0618847	0.0281294	0.021097	0.00140647	0.0253165	0.021097	0.00281294	0.00281294	0.00281294	0.02391	0.00421941	0.0225035	0.00281294	0.00281294	0.02391	0.00562588	0.00562588	0.021097	0.00421941	0.021097
H029	0.0253165	0.00421941	0.00843882	0.0183099	0.00984529	0.0309423	0.0140647	0.0576653	0.0267229	0.0225035	0.0196906	0.0267229	0.00562588	0.021097	0.021097	0.021097	0.0225035	0.0225035	0.00421941	0.0182841	0.021097	0.0253165	0.0182841	0.02391	0.00281294	0.0225035	0.0225035	0.021097
H030	0.0253165	0.00140647	0.00281294	0.0126761	0.00703235	0.0309423	0.0112518	0.0562588	0.0267229	0.0225035	0.0182841	0.0267229	0.00562588	0.0196906	0.0196906	0.0196906	0.0225035	0.021097	0.00421941	0.0168776	0.0196906	0.0253165	0.0168776	0.0196906	0.00281294	0.021097	0.0225035	0.0196906	0.00562588
H031	0.0295359	0.0225035	0.0225035	0.0267606	0.0295359	0.0295359	0.02391	0.0646976	0.0309423	0.021097	0.00421941	0.0281294	0.02391	0.00562588	0.00562588	0.00562588	0.0267229	0.00703235	0.0253165	0.00562588	0.00562588	0.0267229	0.00843882	0.00843882	0.02391	0.00140647	0.02391	0.00562588	0.02391	0.0225035
H032	0.0295359	0.0225035	0.0267229	0.028169	0.0309423	0.0323488	0.0267229	0.0492264	0.0196906	0.0126582	0.02391	0.00562588	0.02391	0.0253165	0.0253165	0.0253165	0.0126582	0.02391	0.0253165	0.0225035	0.0253165	0.00421941	0.0225035	0.0253165	0.02391	0.0267229	0.00421941	0.0253165	0.02391	0.02391	0.0281294
H033	0.0253165	0.00140647	0.00562588	0.015493	0.00984529	0.0281294	0.0112518	0.0534459	0.0267229	0.0196906	0.0196906	0.0267229	0.00562588	0.021097	0.021097	0.021097	0.0225035	0.0225035	0.00421941	0.0182841	0.021097	0.0253165	0.0182841	0.021097	0.00281294	0.0225035	0.0225035	0.021097	0.00562588	0.00281294	0.02391	0.02391
H034	0.02391	0.0196906	0.021097	0.0225352	0.0281294	0.0267229	0.021097	0.0506329	0.0168776	0.00140647	0.0182841	0.0112518	0.021097	0.0196906	0.0196906	0.0196906	0.00984529	0.021097	0.0225035	0.0168776	0.0196906	0.00984529	0.0196906	0.0225035	0.021097	0.0182841	0.00984529	0.0196906	0.021097	0.021097	0.0196906	0.0112518	0.0182841
H035	0.0267229	0.0196906	0.0196906	0.0239437	0.0267229	0.0267229	0.021097	0.0618847	0.0281294	0.021097	0.00140647	0.0253165	0.021097	0.00281294	0.00281294	0.00281294	0.02391	0.00421941	0.0225035	0.00281294	0.00281294	0.02391	0.00562588	0.00562588	0.021097	0.00421941	0.021097	0.00281294	0.021097	0.0196906	0.00562588	0.0253165	0.021097	0.0196906
H036	0.0281294	0.02391	0.0253165	0.0267606	0.0323488	0.0281294	0.0253165	0.0506329	0.021097	0.0112518	0.0225035	0.00140647	0.0253165	0.02391	0.02391	0.02391	0.0140647	0.0225035	0.0267229	0.021097	0.02391	0.00281294	0.02391	0.02391	0.0253165	0.0253165	0.00281294	0.02391	0.0253165	0.0253165	0.0267229	0.00421941	0.0253165	0.00984529	0.02391
H037	0.0267229	0.0196906	0.0196906	0.0239437	0.0267229	0.0267229	0.021097	0.0618847	0.0281294	0.021097	0.00140647	0.0253165	0.021097	0.00281294	0.00281294	0.00281294	0.02391	0.00421941	0.0225035	0.00281294	0.00281294	0.02391	0.00562588	0.00562588	0.021097	0.00421941	0.021097	0.00281294	0.021097	0.0196906	0.00562588	0.0253165	0.021097	0.0196906	0.00281294	0.02391
H038	0.0267229	0.0225035	0.02391	0.028169	0.0309423	0.0295359	0.02391	0.0562588	0.0225035	0.00984529	0.021097	0.0140647	0.02391	0.0225035	0.0225035	0.0225035	0.0154712	0.02391	0.0253165	0.0196906	0.0225035	0.0126582	0.0225035	0.0253165	0.02391	0.021097	0.0126582	0.0225035	0.02391	0.02391	0.0225035	0.0140647	0.02391	0.00843882	0.0225035	0.0126582	0.0225035
H039	0.0267229	0.0196906	0.0196906	0.0239437	0.0267229	0.0267229	0.021097	0.0590717	0.0253165	0.0182841	0.00140647	0.0225035	0.021097	0.00281294	0.00281294	0.00281294	0.021097	0.00421941	0.0225035	0.00281294	0.00281294	0.021097	0.00562588	0.00562588	0.021097	0.00421941	0.0182841	0.00281294	0.021097	0.0196906	0.00562588	0.0225035	0.021097	0.0168776	0.00281294	0.021097	0.00281294	0.0196906
H040	0.0253165	0.021097	0.0225035	0.0267606	0.0295359	0.0281294	0.0225035	0.0548523	0.021097	0.00843882	0.0196906	0.0126582	0.0225035	0.021097	0.021097	0.021097	0.0140647	0.0225035	0.02391	0.0182841	0.021097	0.0112518	0.021097	0.02391	0.0225035	0.0196906	0.0112518	0.021097	0.0225035	0.0225035	0.021097	0.0126582	0.0225035	0.00703235	0.021097	0.0112518	0.021097	0.00140647	0.0182841
H041	0.0309423	0.02391	0.02391	0.028169	0.0309423	0.0309423	0.0253165	0.0661041	0.0323488	0.0253165	0.00562588	0.0267229	0.0253165	0.00703235	0.00703235	0.00703235	0.0281294	0.00562588	0.0267229	0.00703235	0.00703235	0.0253165	0.00984529	0.00703235	0.0253165	0.00843882	0.0225035	0.00703235	0.0253165	0.02391	0.00984529	0.0267229	0.0253165	0.02391	0.00703235	0.0253165	0.00703235	0.0267229	0.00703235	0.0253165
H042	0.0267229	0.0196906	0.0196906	0.0239437	0.0267229	0.0267229	0.021097	0.0618847	0.0281294	0.021097	0.00140647	0.0253165	0.021097	0.00281294	0.00281294	0.00281294	0.02391	0.00421941	0.0225035	0.00281294	0.00281294	0.02391	0.00562588	0.00562588	0.021097	0.00421941	0.021097	0.00281294	0.021097	0.0196906	0.00562588	0.0253165	0.021097	0.0196906	0.00281294	0.02391	0.00281294	0.0225035	0.00281294	0.021097	0.00703235
H043	0.0337553	0.0267229	0.0267229	0.0309859	0.0337553	0.0309423	0.0281294	0.068917	0.0351617	0.0281294	0.00843882	0.0295359	0.0281294	0.00984529	0.00984529	0.00984529	0.0309423	0.0112518	0.0295359	0.00984529	0.00984529	0.0309423	0.0126582	0.0126582	0.0281294	0.0112518	0.0281294	0.00984529	0.0281294	0.0267229	0.0126582	0.0323488	0.0281294	0.0267229	0.00984529	0.0281294	0.00984529	0.0295359	0.00984529	0.0281294	0.0140647	0.00984529
H044	0.0253165	0.0154712	0.0168776	0.0239437	0.02391	0.0253165	0.0168776	0.0576653	0.0267229	0.0196906	0.0168776	0.021097	0.0168776	0.0182841	0.0182841	0.0182841	0.0225035	0.0196906	0.0182841	0.0154712	0.0182841	0.0225035	0.0182841	0.021097	0.0168776	0.0196906	0.0196906	0.0182841	0.0168776	0.0168776	0.021097	0.02391	0.0168776	0.0182841	0.0182841	0.0196906	0.0154712	0.021097	0.0182841	0.0196906	0.0225035	0.0182841	0.0225035
H045	0.0281294	0.021097	0.021097	0.0253521	0.0281294	0.0281294	0.0225035	0.0576653	0.0295359	0.0225035	0.00281294	0.0267229	0.0225035	0.00421941	0.00421941	0.00421941	0.0253165	0.00562588	0.02391	0.00421941	0.00421941	0.0253165	0.00703235	0.00703235	0.0225035	0.00562588	0.0225035	0.00421941	0.0225035	0.021097	0.00703235	0.0267229	0.0225035	0.021097	0.00421941	0.0253165	0.00421941	0.02391	0.00421941	0.0225035	0.00843882	0.00421941	0.0112518	0.0196906
H046	0.02391	0.0168776	0.0168776	0.0211268	0.02391	0.02391	0.0182841	0.0590717	0.0253165	0.0182841	0.00140647	0.0225035	0.0182841	0.00281294	0.00281294	0.00281294	0.021097	0.00421941	0.0196906	0.00281294	0.00281294	0.021097	0.00562588	0.00562588	0.0182841	0.00421941	0.0182841	0.00281294	0.0182841	0.0168776	0.00562588	0.0225035	0.0182841	0.0168776	0.00281294	0.021097	0.00281294	0.0196906	0.00281294	0.0182841	0.00703235	0.00281294	0.00984529	0.0154712	0.00421941
H047	0.0196906	0.0126582	0.0140647	0.0211268	0.021097	0.0196906	0.0140647	0.0548523	0.021097	0.0140647	0.00562588	0.0182841	0.0140647	0.00703235	0.00703235	0.00703235	0.0168776	0.00843882	0.0154712	0.00421941	0.00703235	0.0168776	0.00703235	0.00984529	0.0140647	0.00843882	0.0140647	0.00703235	0.0140647	0.0140647	0.00984529	0.0182841	0.0140647	0.0126582	0.00703235	0.0168776	0.00703235	0.0154712	0.00703235	0.0140647	0.0112518	0.00703235	0.0140647	0.0112518	0.00843882	0.00421941
H048	0.0365682	0.0323488	0.0337553	0.0408451	0.0407876	0.00843882	0.0337553	0.0520394	0.0323488	0.0309423	0.0281294	0.0323488	0.0337553	0.0295359	0.0295359	0.0295359	0.0365682	0.0309423	0.0351617	0.0267229	0.0295359	0.0337553	0.0295359	0.0323488	0.0337553	0.0309423	0.0309423	0.0295359	0.0337553	0.0337553	0.0323488	0.0351617	0.0309423	0.0295359	0.0295359	0.0309423	0.0295359	0.0323488	0.0295359	0.0309423	0.0337553	0.0295359	0.0337553	0.0281294	0.0309423	0.0267229	0.0225035
H049	0.0267229	0.00281294	0.00703235	0.0169014	0.00843882	0.0295359	0.0126582	0.0576653	0.0267229	0.02391	0.021097	0.0253165	0.00421941	0.0225035	0.0225035	0.0196906	0.0225035	0.021097	0.00281294	0.0196906	0.0225035	0.0267229	0.0196906	0.0196906	0.00140647	0.02391	0.02391	0.0225035	0.00421941	0.00421941	0.0253165	0.0253165	0.00421941	0.0225035	0.0225035	0.0267229	0.0225035	0.0253165	0.0225035	0.02391	0.0267229	0.0225035	0.0295359	0.0182841	0.02391	0.0196906	0.0154712	0.0351617
H050	0.0323488	0.0253165	0.0267229	0.0338028	0.0337553	0.0323488	0.0267229	0.0618847	0.0337553	0.02391	0.02391	0.0281294	0.0267229	0.0253165	0.0253165	0.0253165	0.0295359	0.0267229	0.0281294	0.0225035	0.0253165	0.0295359	0.0253165	0.0281294	0.0267229	0.02391	0.0267229	0.0253165	0.0267229	0.0267229	0.0253165	0.0309423	0.0267229	0.0225035	0.0253165	0.0267229	0.0253165	0.0253165	0.0253165	0.02391	0.0295359	0.0253165	0.0295359	0.0182841	0.02391	0.0225035	0.0182841	0.0323488	0.0281294
H051	0.0267229	0.0196906	0.0196906	0.0239437	0.0267229	0.0267229	0.021097	0.0618847	0.0281294	0.021097	0.00140647	0.0253165	0.021097	0.00281294	0.00281294	0.00281294	0.02391	0.00421941	0.0225035	0.00281294	0.00281294	0.02391	0.00562588	0.00562588	0.021097	0.00421941	0.021097	0.00281294	0.021097	0.0196906	0.00562588	0.0253165	0.021097	0.0196906	0.00281294	0.02391	0.00281294	0.0225035	0.00281294	0.021097	0.00703235	0.00281294	0.00984529	0.0182841	0.00421941	0.00281294	0.00703235	0.0295359	0.0225035
H052	0.0295359	0.0225035	0.0267229	0.028169	0.0309423	0.0309423	0.0267229	0.0562588	0.0140647	0.0126582	0.02391	0.0126582	0.02391	0.0253165	0.0253165	0.02391	0.00984529	0.0225035	0.0253165	0.0225035	0.0253165	0.0126582	0.0225035	0.02391	0.02391	0.0267229	0.0126582	0.0253165	0.02391	0.02391	0.0281294	0.0112518	0.02391	0.0112518	0.0253165	0.0126582	0.0253165	0.0168776	0.0225035	0.0154712	0.0267229	0.0253165	0.0323488	0.02391	0.0267229	0.0225035	0.0182841	0.0351617	0.02391
H053	0.0267229	0.0196906	0.02391	0.0253521	0.0281294	0.0281294	0.02391	0.0534459	0.0112518	0.00984529	0.021097	0.0126582	0.021097	0.0225035	0.0225035	0.021097	0.00703235	0.0225035	0.0225035	0.0196906	0.0225035	0.0126582	0.0196906	0.02391	0.021097	0.02391	0.0126582	0.0225035	0.021097	0.021097	0.0253165	0.0112518	0.021097	0.00843882	0.0196906	0.0126582	0.0225035	0.0140647	0.0196906	0.0126582	0.0267229	0.0225035	0.0295359	0.021097	0.02391	0.0196906	0.0154712	0.0323488	0.021097
H054	0.0253165	0.0182841	0.0182841	0.0197183	0.0253165	0.0253165	0.0196906	0.0604782	0.0267229	0.0196906	0.00281294	0.02391	0.0196906	0.00421941	0.00421941	0.00421941	0.0225035	0.00562588	0.021097	0.00140647	0.00421941	0.0225035	0.00421941	0.00703235	0.0196906	0.00562588	0.0196906	0.00421941	0.0196906	0.0182841	0.00703235	0.02391	0.0196906	0.0182841	0.00421941	0.0225035	0.00421941	0.021097	0.00421941	0.0196906	0.00843882	0.00421941	0.0112518	0.0168776	0.00562588	0.00421941	0.00562588	0.0281294	0.021097
H055	0.0253165	0.0182841	0.0225035	0.0267606	0.0267229	0.0295359	0.0225035	0.0548523	0.0154712	0.0140647	0.0196906	0.0168776	0.0196906	0.021097	0.021097	0.0196906	0.00281294	0.021097	0.021097	0.0182841	0.021097	0.0168776	0.0182841	0.0225035	0.0196906	0.0225035	0.0140647	0.021097	0.0196906	0.0196906	0.02391	0.0154712	0.0196906	0.0126582	0.021097	0.0168776	0.021097	0.0154712	0.0182841	0.0140647	0.0253165	0.021097	0.0281294	0.0196906	0.0225035	0.0182841	0.0140647	0.0337553	0.0196906
H056	0.0295359	0.0253165	0.0267229	0.028169	0.0337553	0.0295359	0.0267229	0.0520394	0.0225035	0.00984529	0.02391	0.00281294	0.0267229	0.0253165	0.0253165	0.0253165	0.0154712	0.02391	0.0281294	0.0225035	0.0253165	0.00421941	0.0253165	0.0253165	0.0267229	0.02391	0.00421941	0.0253165	0.0267229	0.0267229	0.0253165	0.00562588	0.0267229	0.00843882	0.0253165	0.00140647	0.0253165	0.0112518	0.0225035	0.00984529	0.0267229	0.0253165	0.0295359	0.021097	0.0267229	0.0225035	0.0182841	0.0323488	0.0281294
H057	0.0632911	0.0576653	0.0618847	0.0633803	0.0632911	0.0576653	0.0562588	0.00281294	0.0590717	0.0548523	0.0632911	0.0548523	0.0590717	0.0646976	0.0646976	0.0646976	0.0576653	0.0661041	0.0604782	0.0618847	0.0618847	0.0534459	0.0618847	0.0661041	0.0590717	0.0661041	0.0506329	0.0646976	0.0604782	0.0590717	0.0675105	0.0520394	0.0562588	0.0534459	0.0646976	0.0534459	0.0646976	0.0590717	0.0618847	0.0576653	0.068917	0.0646976	0.07173	0.0604782	0.0604782	0.0618847	0.0576653	0.0548523	0.0604782
H058	0.068917	0.0632911	0.0675105	0.0690141	0.068917	0.0576653	0.0618847	0.0168776	0.068917	0.0632911	0.068917	0.0576653	0.0646976	0.0703235	0.0703235	0.0675105	0.0646976	0.0661041	0.0661041	0.0675105	0.0703235	0.0590717	0.0675105	0.0661041	0.0646976	0.07173	0.0562588	0.0703235	0.0661041	0.0646976	0.0731364	0.0576653	0.0618847	0.0618847	0.0703235	0.0590717	0.0703235	0.0675105	0.0703235	0.0661041	0.07173	0.0703235	0.0773558	0.0661041	0.0661041	0.0675105	0.0632911	0.0604782	0.0632911
H059	0.07173	0.0632911	0.0675105	0.0661972	0.07173	0.0632911	0.0618847	0.02391	0.0675105	0.0604782	0.068917	0.0661041	0.0646976	0.0703235	0.0675105	0.0703235	0.0661041	0.07173	0.0661041	0.0675105	0.0703235	0.0646976	0.0675105	0.07173	0.0646976	0.068917	0.0618847	0.0703235	0.0661041	0.0646976	0.0703235	0.0632911	0.0618847	0.0590717	0.0703235	0.0646976	0.0703235	0.0618847	0.0703235	0.0604782	0.0745429	0.0703235	0.0773558	0.0661041	0.0661041	0.0675105	0.0632911	0.0604782	0.0661041
H060	0.0646976	0.0590717	0.0632911	0.0647887	0.0646976	0.0562588	0.0576653	0.0126582	0.0646976	0.0590717	0.0646976	0.0562588	0.0604782	0.0661041	0.0661041	0.0632911	0.0604782	0.0646976	0.0618847	0.0632911	0.0661041	0.0576653	0.0632911	0.0646976	0.0604782	0.0675105	0.0548523	0.0661041	0.0618847	0.0604782	0.068917	0.0562588	0.0576653	0.0576653	0.0661041	0.0576653	0.0661041	0.0632911	0.0661041	0.0618847	0.0703235	0.0661041	0.0731364	0.0618847	0.0618847	0.0632911	0.0590717	0.0590717	0.0590717
H061	0.0618847	0.0562588	0.0604782	0.0619718	0.0618847	0.0562588	0.0548523	0.00140647	0.0576653	0.0534459	0.0618847	0.0534459	0.0576653	0.0632911	0.0632911	0.0632911	0.0562588	0.0646976	0.0590717	0.0604782	0.0632911	0.0520394	0.0604782	0.0646976	0.0576653	0.0646976	0.0492264	0.0632911	0.0590717	0.0576653	0.0661041	0.0506329	0.0548523	0.0520394	0.0632911	0.0520394	0.0632911	0.0576653	0.0604782	0.0562588	0.0675105	0.0632911	0.0703235	0.0590717	0.0590717	0.0604782	0.0562588	0.0534459	0.0590717
H062	0.0675105	0.0618847	0.0661041	0.0676056	0.0675105	0.0590717	0.0604782	0.0154712	0.0675105	0.0618847	0.0675105	0.0590717	0.0632911	0.068917	0.068917	0.0661041	0.0632911	0.0675105	0.0646976	0.0661041	0.068917	0.0604782	0.0661041	0.0675105	0.0632911	0.0703235	0.0576653	0.068917	0.0646976	0.0632911	0.07173	0.0590717	0.0604782	0.0604782	0.068917	0.0604782	0.068917	0.0661041	0.068917	0.0646976	0.0731364	0.068917	0.0759494	0.0646976	0.0646976	0.0661041	0.0618847	0.0618847	0.0618847
H063	0.0323488	0.0281294	0.0295359	0.0366197	0.0365682	0.00140647	0.0295359	0.0534459	0.0323488	0.0267229	0.02391	0.0253165	0.0295359	0.0253165	0.0253165	0.0225035	0.0309423	0.02391	0.0309423	0.0225035	0.0253165	0.0295359	0.0253165	0.0253165	0.0295359	0.0267229	0.0267229	0.0253165	0.0295359	0.0295359	0.0281294	0.0309423	0.0267229	0.0253165	0.0253165	0.0267229	0.0253165	0.0281294	0.0253165	0.0267229	0.0295359	0.0253165	0.0295359	0.02391	0.0267229	0.0225035	0.0182841	0.00703235	0.0281294
H064	0.0295359	0.0253165	0.0267229	0.028169	0.0337553	0.0295359	0.0267229	0.0520394	0.0225035	0.0126582	0.02391	0.00281294	0.0267229	0.0253165	0.0253165	0.0253165	0.0154712	0.02391	0.0281294	0.0225035	0.0253165	0.00421941	0.0253165	0.0253165	0.0267229	0.0267229	0.00421941	0.0253165	0.0267229	0.0267229	0.0281294	0.00562588	0.0267229	0.0112518	0.0253165	0.00140647	0.0253165	0.0140647	0.0225035	0.0126582	0.0267229	0.0253165	0.0295359	0.021097	0.0267229	0.0225035	0.0182841	0.0323488	0.0281294
H065	0.0267229	0.0196906	0.0196906	0.0239437	0.0267229	0.02391	0.021097	0.0590717	0.0281294	0.0182841	0.00140647	0.0253165	0.021097	0.00281294	0.00281294	0.00281294	0.02391	0.00421941	0.0225035	0.00281294	0.00281294	0.02391	0.00562588	0.00562588	0.021097	0.00421941	0.021097	0.00281294	0.021097	0.0196906	0.00562588	0.0253165	0.0182841	0.0168776	0.00281294	0.02391	0.00281294	0.0225035	0.00281294	0.021097	0.00703235	0.00281294	0.00984529	0.0182841	0.00421941	0.00281294	0.00703235	0.0267229	0.0225035
H066	0.0309423	0.0267229	0.0281294	0.0352113	0.0351617	0.00281294	0.0281294	0.0520394	0.0323488	0.0253165	0.0225035	0.0267229	0.0281294	0.02391	0.02391	0.02391	0.0309423	0.0253165	0.0295359	0.021097	0.02391	0.0281294	0.02391	0.0267229	0.0281294	0.0253165	0.0253165	0.02391	0.0281294	0.0281294	0.0267229	0.0295359	0.0253165	0.02391	0.02391	0.0253165	0.02391	0.0267229	0.02391	0.0253165	0.0281294	0.02391	0.0281294	0.0225035	0.0253165	0.021097	0.0168776	0.00562588	0.0295359
H067	0.0267229	0.0196906	0.02391	0.0253521	0.0281294	0.0323488	0.02391	0.0534459	0.0168776	0.00984529	0.021097	0.0140647	0.021097	0.0225035	0.0225035	0.0225035	0.00140647	0.02391	0.0225035	0.0196906	0.0225035	0.0126582	0.0196906	0.0253165	0.021097	0.02391	0.0126582	0.0225035	0.021097	0.021097	0.0253165	0.0112518	0.021097	0.00843882	0.0225035	0.0126582	0.0225035	0.0140647	0.0196906	0.0126582	0.0267229	0.0225035	0.0295359	0.021097	0.02391	0.0196906	0.0154712	0.0351617	0.0225035
H068	0.0253165	0.0154712	0.0168776	0.0239437	0.02391	0.0253165	0.0168776	0.0548523	0.0267229	0.0196906	0.0168776	0.021097	0.0168776	0.0182841	0.0182841	0.0182841	0.0225035	0.0196906	0.0182841	0.0154712	0.0182841	0.0225035	0.0182841	0.021097	0.0168776	0.0196906	0.0196906	0.0182841	0.0168776	0.0168776	0.021097	0.02391	0.0168776	0.0182841	0.0182841	0.0196906	0.0154712	0.021097	0.0182841	0.0196906	0.0225035	0.0182841	0.0225035	0.00281294	0.0196906	0.0154712	0.0112518	0.0281294	0.0182841
H069	0.0267229	0.0168776	0.0182841	0.0253521	0.0253165	0.0267229	0.0182841	0.0562588	0.0281294	0.021097	0.0182841	0.0225035	0.0182841	0.0196906	0.0196906	0.0196906	0.02391	0.021097	0.0196906	0.0168776	0.0196906	0.02391	0.0196906	0.0225035	0.0182841	0.021097	0.021097	0.0196906	0.0182841	0.0182841	0.0225035	0.0253165	0.0182841	0.0196906	0.0196906	0.021097	0.0168776	0.0225035	0.0196906	0.021097	0.02391	0.0196906	0.02391	0.00421941	0.021097	0.0168776	0.0126582	0.0295359	0.0196906
H070	0.0182841	0.0196906	0.021097	0.028169	0.0281294	0.0323488	0.0182841	0.0590717	0.0337553	0.02391	0.02391	0.0309423	0.021097	0.0253165	0.0253165	0.0253165	0.0295359	0.0267229	0.0225035	0.0225035	0.0253165	0.0295359	0.0253165	0.0281294	0.021097	0.0267229	0.0267229	0.0253165	0.021097	0.021097	0.0281294	0.0309423	0.0182841	0.0225035	0.0253165	0.0295359	0.0253165	0.0281294	0.0253165	0.0267229	0.0295359	0.0253165	0.0323488	0.021097	0.0267229	0.0225035	0.0182841	0.0351617	0.0225035
H071	0.0267229	0.0225035	0.02391	0.0253521	0.0309423	0.0295359	0.02391	0.0492264	0.0196906	0.00984529	0.021097	0.00281294	0.02391	0.0225035	0.0225035	0.0225035	0.0126582	0.021097	0.0253165	0.0196906	0.0225035	0.00140647	0.0225035	0.0225035	0.02391	0.02391	0.00140647	0.0225035	0.02391	0.02391	0.0253165	0.00281294	0.02391	0.00843882	0.0225035	0.00140647	0.0225035	0.0112518	0.0196906	0.00984529	0.02391	0.0225035	0.0295359	0.021097	0.02391	0.0196906	0.0154712	0.0323488	0.0253165
H072	0.0253165	0.0182841	0.0182841	0.0225352	0.0253165	0.0253165	0.0196906	0.0632911	0.0281294	0.0225035	0.00281294	0.02391	0.0196906	0.00421941	0.00421941	0.00140647	0.02391	0.00281294	0.021097	0.00421941	0.00421941	0.0253165	0.00703235	0.00421941	0.0196906	0.00562588	0.0225035	0.00421941	0.0196906	0.0182841	0.00703235	0.0267229	0.0196906	0.021097	0.00421941	0.0253165	0.00421941	0.02391	0.00421941	0.0225035	0.00843882	0.00421941	0.0112518	0.0196906	0.00562588	0.00421941	0.00843882	0.0309423	0.0182841
H073	0.02391	0.00281294	0.00421941	0.0112676	0.00843882	0.0295359	0.00984529	0.0548523	0.0253165	0.021097	0.0168776	0.0253165	0.00703235	0.0182841	0.0182841	0.0182841	0.021097	0.0196906	0.00562588	0.0154712	0.0182841	0.02391	0.0154712	0.0182841	0.00421941	0.0196906	0.021097	0.0182841	0.00703235	0.00140647	0.021097	0.0225035	0.00421941	0.0196906	0.0182841	0.02391	0.0182841	0.0225035	0.0182841	0.021097	0.0225035	0.0182841	0.0253165	0.0154712	0.0196906	0.0154712	0.0126582	0.0323488	0.00562588
H074	0.0661041	0.0604782	0.0646976	0.0661972	0.0661041	0.0576653	0.0590717	0.0140647	0.0661041	0.0604782	0.0661041	0.0576653	0.0618847	0.0675105	0.0675105	0.0646976	0.0618847	0.0661041	0.0632911	0.0646976	0.0675105	0.0590717	0.0646976	0.0661041	0.0618847	0.068917	0.0562588	0.0675105	0.0632911	0.0618847	0.0703235	0.0576653	0.0590717	0.0590717	0.0675105	0.0590717	0.0675105	0.0646976	0.0675105	0.0632911	0.07173	0.0675105	0.0745429	0.0632911	0.0632911	0.0646976	0.0604782	0.0604782	0.0604782
H075	0.0646976	0.0590717	0.0632911	0.0647887	0.0646976	0.0590717	0.0576653	0.0126582	0.0661041	0.0590717	0.0646976	0.0590717	0.0604782	0.0661041	0.0661041	0.0661041	0.0618847	0.0675105	0.0618847	0.0632911	0.0661041	0.0576653	0.0632911	0.0675105	0.0604782	0.0675105	0.0548523	0.0661041	0.0618847	0.0604782	0.068917	0.0562588	0.0576653	0.0576653	0.0661041	0.0576653	0.0661041	0.0632911	0.0661041	0.0618847	0.0703235	0.0661041	0.0731364	0.0618847	0.0618847	0.0632911	0.0590717	0.0590717	0.0618847
H076	0.0646976	0.0590717	0.0632911	0.0647887	0.0646976	0.0590717	0.0576653	0.00421941	0.0604782	0.0562588	0.0646976	0.0562588	0.0604782	0.0661041	0.0661041	0.0661041	0.0590717	0.0675105	0.0618847	0.0632911	0.0632911	0.0548523	0.0632911	0.0675105	0.0604782	0.0675105	0.0520394	0.0661041	0.0618847	0.0604782	0.068917	0.0534459	0.0576653	0.0548523	0.0661041	0.0548523	0.0661041	0.0576653	0.0632911	0.0562588	0.0703235	0.0661041	0.0731364	0.0618847	0.0618847	0.0632911	0.0590717	0.0562588	0.0618847
H077	0.0646976	0.0590717	0.0632911	0.0647887	0.0646976	0.0590717	0.0576653	0.0182841	0.0675105	0.0618847	0.0675105	0.0590717	0.0604782	0.068917	0.068917	0.0661041	0.0632911	0.0675105	0.0618847	0.0661041	0.068917	0.0604782	0.0661041	0.0675105	0.0604782	0.0703235	0.0576653	0.068917	0.0618847	0.0604782	0.07173	0.0590717	0.0576653	0.0604782	0.068917	0.0604782	0.068917	0.0661041	0.068917	0.0646976	0.0731364	0.068917	0.0759494	0.0646976	0.0646976	0.0661041	0.0618847	0.0618847	0.0590717
H078	0.0632911	0.0576653	0.0618847	0.0633803	0.0632911	0.0576653	0.0562588	0.0140647	0.0646976	0.0576653	0.0632911	0.0576653	0.0590717	0.0646976	0.0646976	0.0646976	0.0604782	0.0661041	0.0604782	0.0618847	0.0646976	0.0562588	0.0618847	0.0661041	0.0590717	0.0661041	0.0534459	0.0646976	0.0604782	0.0590717	0.0675105	0.0548523	0.0562588	0.0562588	0.0646976	0.0562588	0.0646976	0.0618847	0.0646976	0.0604782	0.068917	0.0646976	0.07173	0.0604782	0.0604782	0.0618847	0.0576653	0.0576653	0.0604782
H079	0.0646976	0.0590717	0.0632911	0.0647887	0.0646976	0.0562588	0.0576653	0.0154712	0.0646976	0.0590717	0.0646976	0.0562588	0.0604782	0.0661041	0.0661041	0.0632911	0.0604782	0.0646976	0.0618847	0.0632911	0.0661041	0.0576653	0.0632911	0.0646976	0.0604782	0.0675105	0.0548523	0.0661041	0.0618847	0.0604782	0.068917	0.0562588	0.0576653	0.0576653	0.0661041	0.0576653	0.0661041	0.0632911	0.0661041	0.0618847	0.0703235	0.0661041	0.0731364	0.0618847	0.0618847	0.0632911	0.0590717	0.0590717	0.0590717
H080	0.0661041	0.0604782	0.0646976	0.0661972	0.0661041	0.0604782	0.0590717	0.0140647	0.0675105	0.0604782	0.0661041	0.0604782	0.0618847	0.0675105	0.0675105	0.0675105	0.0632911	0.068917	0.0632911	0.0646976	0.0675105	0.0590717	0.0646976	0.068917	0.0618847	0.068917	0.0562588	0.0675105	0.0632911	0.0618847	0.0703235	0.0576653	0.0590717	0.0590717	0.0675105	0.0590717	0.0675105	0.0646976	0.0675105	0.0632911	0.07173	0.0675105	0.0745429	0.0632911	0.0632911	0.0646976	0.0604782	0.0604782	0.0632911
H081	0.0731364	0.0646976	0.068917	0.0676056	0.0731364	0.0646976	0.0632911	0.0253165	0.068917	0.0618847	0.0703235	0.0675105	0.0661041	0.07173	0.068917	0.07173	0.0675105	0.0731364	0.0675105	0.068917	0.07173	0.0661041	0.068917	0.0731364	0.0661041	0.0703235	0.0632911	0.07173	0.0675105	0.0661041	0.07173	0.0646976	0.0632911	0.0604782	0.07173	0.0661041	0.07173	0.0632911	0.07173	0.0618847	0.0759494	0.07173	0.0787623	0.0675105	0.0675105	0.068917	0.0646976	0.0618847	0.0675105
H082	0.0253165	0.00140647	0.00562588	0.015493	0.00984529	0.0309423	0.0112518	0.0534459	0.0267229	0.0225035	0.0196906	0.0267229	0.00562588	0.021097	0.021097	0.021097	0.0225035	0.0225035	0.00421941	0.0182841	0.021097	0.0253165	0.0182841	0.021097	0.00281294	0.0225035	0.0225035	0.021097	0.00562588	0.00281294	0.02391	0.02391	0.00281294	0.021097	0.021097	0.0253165	0.021097	0.02391	0.021097	0.0225035	0.0253165	0.021097	0.0281294	0.0168776	0.0225035	0.0182841	0.0140647	0.0337553	0.00421941
H083	0.0646976	0.0590717	0.0632911	0.0647887	0.0646976	0.0562588	0.0604782	0.0154712	0.0646976	0.0590717	0.0646976	0.0562588	0.0604782	0.0661041	0.0661041	0.0632911	0.0604782	0.0646976	0.0618847	0.0632911	0.0661041	0.0576653	0.0632911	0.0646976	0.0604782	0.0675105	0.0548523	0.0661041	0.0618847	0.0604782	0.068917	0.0562588	0.0576653	0.0576653	0.0661041	0.0576653	0.0661041	0.0632911	0.0661041	0.0618847	0.0703235	0.0661041	0.0731364	0.0618847	0.0618847	0.0632911	0.0590717	0.0590717	0.0590717
H084	0.0632911	0.0576653	0.0618847	0.0633803	0.0632911	0.0548523	0.0562588	0.0168776	0.0632911	0.0576653	0.0632911	0.0548523	0.0590717	0.0646976	0.0646976	0.0618847	0.0590717	0.0632911	0.0604782	0.0618847	0.0646976	0.0562588	0.0618847	0.0632911	0.0590717	0.0661041	0.0534459	0.0646976	0.0604782	0.0590717	0.0675105	0.0548523	0.0562588	0.0562588	0.0646976	0.0562588	0.0646976	0.0618847	0.0646976	0.0604782	0.068917	0.0646976	0.07173	0.0604782	0.0604782	0.0618847	0.0576653	0.0604782	0.0576653
H085	0.0618847	0.0562588	0.0604782	0.0619718	0.0618847	0.0534459	0.0548523	0.0154712	0.0618847	0.0562588	0.0618847	0.0534459	0.0576653	0.0632911	0.0632911	0.0604782	0.0576653	0.0618847	0.0590717	0.0604782	0.0632911	0.0548523	0.0604782	0.0618847	0.0576653	0.0646976	0.0520394	0.0632911	0.0590717	0.0576653	0.0661041	0.0534459	0.0548523	0.0548523	0.0632911	0.0548523	0.0632911	0.0604782	0.0632911	0.0590717	0.0675105	0.0632911	0.0703235	0.0590717	0.0590717	0.0604782	0.0562588	0.0562588	0.0562588
H086	0.0661041	0.0604782	0.0646976	0.0661972	0.0661041	0.0576653	0.0590717	0.0168776	0.0661041	0.0604782	0.0661041	0.0576653	0.0618847	0.0675105	0.0675105	0.0646976	0.0618847	0.0661041	0.0632911	0.0646976	0.0675105	0.0590717	0.0646976	0.0661041	0.0618847	0.068917	0.0562588	0.0675105	0.0632911	0.0618847	0.0703235	0.0576653	0.0590717	0.0590717	0.0675105	0.0590717	0.0675105	0.0646976	0.0675105	0.0632911	0.07173	0.0675105	0.0745429	0.0632911	0.0632911	0.0646976	0.0604782	0.0604782	0.0604782
H087	0.0604782	0.0548523	0.0590717	0.0605634	0.0604782	0.0548523	0.0534459	0.00281294	0.0562588	0.0520394	0.0604782	0.0520394	0.0562588	0.0618847	0.0618847	0.0618847	0.0548523	0.0632911	0.0576653	0.0590717	0.0618847	0.0506329	0.0590717	0.0632911	0.0562588	0.0632911	0.04782	0.0618847	0.0576653	0.0562588	0.0646976	0.0492264	0.0534459	0.0506329	0.0618847	0.0506329	0.0618847	0.0562588	0.0590717	0.0548523	0.0661041	0.0618847	0.068917	0.0576653	0.0576653	0.0590717	0.0548523	0.0548523	0.0576653
H088	0.0661041	0.0604782	0.0646976	0.0661972	0.0661041	0.0576653	0.0590717	0.0140647	0.0661041	0.0604782	0.0661041	0.0576653	0.0618847	0.0675105	0.0675105	0.0646976	0.0618847	0.0661041	0.0632911	0.0646976	0.0675105	0.0590717	0.0646976	0.0661041	0.0618847	0.068917	0.0562588	0.0675105	0.0632911	0.0618847	0.0703235	0.0576653	0.0590717	0.0590717	0.0675105	0.0590717	0.0675105	0.0646976	0.0675105	0.0632911	0.07173	0.0675105	0.0745429	0.0632911	0.0632911	0.0646976	0.0604782	0.0604782	0.0604782
H089	0.0661041	0.0604782	0.0646976	0.0661972	0.0661041	0.0576653	0.0590717	0.0140647	0.0661041	0.0604782	0.0661041	0.0576653	0.0618847	0.0675105	0.0675105	0.0646976	0.0618847	0.0661041	0.0632911	0.0646976	0.0675105	0.0590717	0.0646976	0.0661041	0.0618847	0.068917	0.0562588	0.0675105	0.0632911	0.0618847	0.0703235	0.0576653	0.0590717	0.0590717	0.0675105	0.0590717	0.0675105	0.0646976	0.0675105	0.0632911	0.07173	0.0675105	0.0745429	0.0632911	0.0632911	0.0646976	0.0604782	0.0604782	0.0604782
H090	0.0675105	0.0618847	0.0661041	0.0676056	0.0675105	0.0590717	0.0604782	0.0154712	0.0675105	0.0618847	0.0675105	0.0590717	0.0632911	0.068917	0.068917	0.0661041	0.0632911	0.0675105	0.0646976	0.0661041	0.068917	0.0604782	0.0661041	0.0675105	0.0632911	0.0703235	0.0576653	0.068917	0.0646976	0.0632911	0.07173	0.0590717	0.0604782	0.0604782	0.068917	0.0604782	0.068917	0.0661041	0.068917	0.0646976	0.0731364	0.068917	0.0759494	0.0646976	0.0646976	0.0661041	0.0618847	0.0618847	0.0618847
H091	0.0618847	0.0562588	0.0604782	0.0619718	0.0618847	0.0562588	0.0548523	0.00281294	0.0576653	0.0534459	0.0618847	0.0534459	0.0576653	0.0632911	0.0632911	0.0632911	0.0562588	0.0646976	0.0590717	0.0604782	0.0632911	0.0520394	0.0604782	0.0646976	0.0576653	0.0646976	0.0492264	0.0632911	0.0590717	0.0576653	0.0661041	0.0506329	0.0548523	0.0520394	0.0632911	0.0520394	0.0632911	0.0576653	0.0604782	0.0562588	0.0675105	0.0632911	0.0703235	0.0590717	0.0590717	0.0604782	0.0562588	0.0534459	0.0590717
H092	0.0253165	0.0182841	0.0182841	0.0225352	0.0253165	0.0253165	0.0196906	0.0604782	0.02391	0.0196906	0.00281294	0.02391	0.0196906	0.00421941	0.00421941	0.00421941	0.0225035	0.00562588	0.021097	0.00421941	0.00421941	0.0225035	0.00703235	0.00703235	0.0196906	0.00562588	0.0196906	0.00421941	0.0196906	0.0182841	0.00703235	0.02391	0.0196906	0.0182841	0.00421941	0.0225035	0.00421941	0.021097	0.00421941	0.0196906	0.00843882	0.00421941	0.0112518	0.0168776	0.00562588	0.00140647	0.00562588	0.0253165	0.021097
H093	0.0253165	0.00140647	0.00562588	0.015493	0.00984529	0.0309423	0.0112518	0.0562588	0.0267229	0.0225035	0.0168776	0.0267229	0.00562588	0.0182841	0.0182841	0.0182841	0.0225035	0.0196906	0.00421941	0.0154712	0.0182841	0.0253165	0.0154712	0.0182841	0.00281294	0.0196906	0.0225035	0.0182841	0.00562588	0.00281294	0.021097	0.02391	0.00281294	0.021097	0.0182841	0.0253165	0.0182841	0.02391	0.0182841	0.0225035	0.0225035	0.0182841	0.0253165	0.0168776	0.0196906	0.0182841	0.0140647	0.0337553	0.00421941
H094	0.0675105	0.0618847	0.0661041	0.0676056	0.0675105	0.0562588	0.0604782	0.0168776	0.0675105	0.0618847	0.0646976	0.0590717	0.0632911	0.0661041	0.0661041	0.0632911	0.0632911	0.0646976	0.0646976	0.0632911	0.0661041	0.0604782	0.0632911	0.0646976	0.0632911	0.0675105	0.0576653	0.0661041	0.0646976	0.0632911	0.068917	0.0590717	0.0604782	0.0604782	0.0661041	0.0604782	0.0661041	0.0661041	0.0661041	0.0646976	0.0703235	0.0661041	0.0731364	0.0646976	0.0618847	0.0632911	0.0590717	0.0590717	0.0618847
H095	0.0267229	0.00281294	0.00703235	0.0169014	0.0112518	0.0323488	0.0126582	0.0576653	0.0281294	0.021097	0.0182841	0.0281294	0.00703235	0.0196906	0.0196906	0.0196906	0.02391	0.021097	0.00562588	0.0168776	0.0196906	0.0267229	0.0168776	0.0196906	0.00421941	0.0182841	0.02391	0.0196906	0.00703235	0.00421941	0.0196906	0.0253165	0.00421941	0.0196906	0.0196906	0.0267229	0.0196906	0.0225035	0.0196906	0.021097	0.02391	0.0196906	0.0267229	0.0182841	0.021097	0.0196906	0.0154712	0.0351617	0.00562588
H096	0.0267229	0.0196906	0.0196906	0.0239437	0.0267229	0.0267229	0.021097	0.0618847	0.0281294	0.021097	0.00140647	0.0253165	0.021097	0.00281294	0.00281294	0.00281294	0.02391	0.00421941	0.0225035	0.00281294	0.00281294	0.02391	0.00562588	0.00562588	0.021097	0.00421941	0.021097	0.00281294	0.021097	0.0196906	0.00562588	0.0253165	0.021097	0.0196906	0.00281294	0.02391	0.00281294	0.0225035	0.00281294	0.021097	0.00703235	0.00281294	0.00984529	0.0182841	0.00421941	0.00281294	0.00703235	0.0295359	0.0225035
H097	0.0253165	0.0182841	0.0196906	0.0239437	0.0267229	0.0281294	0.0196906	0.0520394	0.021097	0.00843882	0.0196906	0.0126582	0.0196906	0.021097	0.021097	0.021097	0.0140647	0.0225035	0.021097	0.0182841	0.021097	0.0112518	0.021097	0.02391	0.0196906	0.0196906	0.0112518	0.021097	0.0196906	0.0196906	0.021097	0.0126582	0.0196906	0.00703235	0.021097	0.0112518	0.021097	0.00421941	0.0182841	0.00281294	0.0253165	0.021097	0.0281294	0.0168776	0.0225035	0.0182841	0.0140647	0.0309423	0.021097
H098	0.0604782	0.0548523	0.0590717	0.0605634	0.0604782	0.0548523	0.0534459	0.00281294	0.0562588	0.0520394	0.0604782	0.0520394	0.0562588	0.0618847	0.0618847	0.0618847	0.0548523	0.0632911	0.0576653	0.0590717	0.0618847	0.0506329	0.0590717	0.0632911	0.0562588	0.0632911	0.04782	0.0618847	0.0576653	0.0562588	0.0646976	0.0492264	0.0534459	0.0506329	0.0618847	0.0506329	0.0618847	0.0562588	0.0590717	0.0548523	0.0661041	0.0618847	0.068917	0.0576653	0.0576653	0.0590717	0.0548523	0.0520394	0.0576653
H099	0.0632911	0.0576653	0.0618847	0.0633803	0.0632911	0.0576653	0.0562588	0.00281294	0.0590717	0.0548523	0.0632911	0.0548523	0.0590717	0.0646976	0.0646976	0.0646976	0.0576653	0.0661041	0.0604782	0.0618847	0.0646976	0.0534459	0.0618847	0.0661041	0.0590717	0.0661041	0.0506329	0.0646976	0.0604782	0.0590717	0.0675105	0.0520394	0.0562588	0.0534459	0.0646976	0.0534459	0.0646976	0.0590717	0.0618847	0.0576653	0.068917	0.0646976	0.07173	0.0604782	0.0604782	0.0618847	0.0576653	0.0548523	0.0604782
H0100	0.0309423	0.0267229	0.0267229	0.0309859	0.0309423	0.0365682	0.0253165	0.0576653	0.0351617	0.0309423	0.0140647	0.0351617	0.0281294	0.0154712	0.0154712	0.0154712	0.0337553	0.0168776	0.0295359	0.0154712	0.0154712	0.0337553	0.0182841	0.0182841	0.0281294	0.0168776	0.0309423	0.0154712	0.0281294	0.0267229	0.0182841	0.0351617	0.0281294	0.0295359	0.0154712	0.0337553	0.0154712	0.0323488	0.0154712	0.0309423	0.0196906	0.0154712	0.0225035	0.0253165	0.0168776	0.0154712	0.0196906	0.0393812	0.0295359
[truncated: 51 more columns]
