# Supplementary material for: A possible origin population of pathogenic intestinal nematodes, Strongyloides stercoralis, unveiled by molecular phylogeny
Source: Sci Rep. 2017 Jul 7;7:4844. doi: 10.1038/s41598-017-05049-x (PMC5501853; doi:10.1038/s41598-017-05049-x)
Supplement: Supplementary file 2 — Supplementary Table S2 [file 41598_2017_5049_MOESM2_ESM.xlsx]

## Sheet: Sheet1
Supplementary Table S2. Pairwise distances of deduced mitochondrial Cox1 amino acid sequences (237 apositions from the nucleotide sequencing data (711bp)
	H001	H002	H003	H004	H005	H006	H007	H008	H009	H010	H011	H012	H013	H014	H015	H016	H017	H018	H019	H020	H021	H022	H023	H024	H025	H026	H027	H028	H029	H030	H031	H032	H033	H034	H035	H036	H037	H038	H039	H040	H041	H042	H043	H044	H045	H046	H047	H048	H049
H001
H002	0
H003	0.00421941	0.00421941
H004	0.00423729	0.00423729	0
H005	0.00843882	0.00843882	0.0126582	0.0127119
H006	0.00421941	0.00421941	0.00843882	0.00847458	0.0126582
H007	0	0	0.00421941	0.00423729	0.00843882	0.00421941
H008	0.00421941	0.00421941	0.00843882	0.00847458	0.0126582	0	0.00421941
H009	0	0	0.00421941	0.00423729	0.00843882	0.00421941	0	0.00421941
H010	0.00843882	0.00843882	0.0126582	0.0127119	0.0168776	0.00421941	0.00843882	0.00421941	0.00843882
H011	0	0	0.00421941	0.00423729	0.00843882	0.00421941	0	0.00421941	0	0.00843882
H012	0	0	0.00421941	0.00423729	0.00843882	0.00421941	0	0.00421941	0	0.00843882	0
H013	0	0	0.00421941	0.00423729	0.00843882	0.00421941	0	0.00421941	0	0.00843882	0	0
H014	0	0	0.00421941	0.00423729	0.00843882	0.00421941	0	0.00421941	0	0.00843882	0	0	0
H015	0	0	0.00421941	0.00423729	0.00843882	0.00421941	0	0.00421941	0	0.00843882	0	0	0	0
H016	0	0	0.00421941	0.00423729	0.00843882	0.00421941	0	0.00421941	0	0.00843882	0	0	0	0	0
H017	0.00421941	0.00421941	0.00843882	0.00847458	0.0126582	0.00843882	0.00421941	0.00843882	0.00421941	0.0126582	0.00421941	0.00421941	0.00421941	0.00421941	0.00421941	0.00421941
H018	0	0	0.00421941	0.00423729	0.00843882	0.00421941	0	0.00421941	0	0.00843882	0	0	0	0	0	0	0.00421941
H019	0	0	0.00421941	0.00423729	0.00843882	0.00421941	0	0.00421941	0	0.00843882	0	0	0	0	0	0	0.00421941	0
H020	0	0	0.00421941	0.00423729	0.00843882	0.00421941	0	0.00421941	0	0.00843882	0	0	0	0	0	0	0.00421941	0	0
H021	0	0	0.00421941	0.00423729	0.00843882	0.00421941	0	0.00421941	0	0.00843882	0	0	0	0	0	0	0.00421941	0	0	0
H022	0	0	0.00421941	0.00423729	0.00843882	0.00421941	0	0.00421941	0	0.00843882	0	0	0	0	0	0	0.00421941	0	0	0	0
H023	0	0	0.00421941	0.00423729	0.00843882	0.00421941	0	0.00421941	0	0.00843882	0	0	0	0	0	0	0.00421941	0	0	0	0	0
H024	0	0	0.00421941	0.00423729	0.00843882	0.00421941	0	0.00421941	0	0.00843882	0	0	0	0	0	0	0.00421941	0	0	0	0	0	0
H025	0	0	0.00421941	0.00423729	0.00843882	0.00421941	0	0.00421941	0	0.00843882	0	0	0	0	0	0	0.00421941	0	0	0	0	0	0	0
H026	0	0	0.00421941	0.00423729	0.00843882	0.00421941	0	0.00421941	0	0.00843882	0	0	0	0	0	0	0.00421941	0	0	0	0	0	0	0	0
H027	0	0	0.00421941	0.00423729	0.00843882	0.00421941	0	0.00421941	0	0.00843882	0	0	0	0	0	0	0.00421941	0	0	0	0	0	0	0	0	0
H028	0	0	0.00421941	0.00423729	0.00843882	0.00421941	0	0.00421941	0	0.00843882	0	0	0	0	0	0	0.00421941	0	0	0	0	0	0	0	0	0	0
H029	0	0	0.00421941	0.00423729	0.00843882	0.00421941	0	0.00421941	0	0.00843882	0	0	0	0	0	0	0.00421941	0	0	0	0	0	0	0	0	0	0	0
H030	0	0	0.00421941	0.00423729	0.00843882	0.00421941	0	0.00421941	0	0.00843882	0	0	0	0	0	0	0.00421941	0	0	0	0	0	0	0	0	0	0	0	0
H031	0	0	0.00421941	0.00423729	0.00843882	0.00421941	0	0.00421941	0	0.00843882	0	0	0	0	0	0	0.00421941	0	0	0	0	0	0	0	0	0	0	0	0	0
H032	0	0	0.00421941	0.00423729	0.00843882	0.00421941	0	0.00421941	0	0.00843882	0	0	0	0	0	0	0.00421941	0	0	0	0	0	0	0	0	0	0	0	0	0	0
H033	0.00421941	0.00421941	0.00843882	0.00847458	0.0126582	0	0.00421941	0	0.00421941	0.00421941	0.00421941	0.00421941	0.00421941	0.00421941	0.00421941	0.00421941	0.00843882	0.00421941	0.00421941	0.00421941	0.00421941	0.00421941	0.00421941	0.00421941	0.00421941	0.00421941	0.00421941	0.00421941	0.00421941	0.00421941	0.00421941	0.00421941
H034	0.00421941	0.00421941	0.00843882	0.00847458	0.0126582	0	0.00421941	0	0.00421941	0.00421941	0.00421941	0.00421941	0.00421941	0.00421941	0.00421941	0.00421941	0.00843882	0.00421941	0.00421941	0.00421941	0.00421941	0.00421941	0.00421941	0.00421941	0.00421941	0.00421941	0.00421941	0.00421941	0.00421941	0.00421941	0.00421941	0.00421941	0
H035	0	0	0.00421941	0.00423729	0.00843882	0.00421941	0	0.00421941	0	0.00843882	0	0	0	0	0	0	0.00421941	0	0	0	0	0	0	0	0	0	0	0	0	0	0	0	0.00421941	0.00421941
H036	0	0	0.00421941	0.00423729	0.00843882	0.00421941	0	0.00421941	0	0.00843882	0	0	0	0	0	0	0.00421941	0	0	0	0	0	0	0	0	0	0	0	0	0	0	0	0.00421941	0.00421941	0
H037	0	0	0.00421941	0.00423729	0.00843882	0.00421941	0	0.00421941	0	0.00843882	0	0	0	0	0	0	0.00421941	0	0	0	0	0	0	0	0	0	0	0	0	0	0	0	0.00421941	0.00421941	0	0
H038	0	0	0.00421941	0.00423729	0.00843882	0.00421941	0	0.00421941	0	0.00843882	0	0	0	0	0	0	0.00421941	0	0	0	0	0	0	0	0	0	0	0	0	0	0	0	0.00421941	0.00421941	0	0	0
H039	0	0	0.00421941	0.00423729	0.00843882	0.00421941	0	0.00421941	0	0.00843882	0	0	0	0	0	0	0.00421941	0	0	0	0	0	0	0	0	0	0	0	0	0	0	0	0.00421941	0.00421941	0	0	0	0
H040	0	0	0.00421941	0.00423729	0.00843882	0.00421941	0	0.00421941	0	0.00843882	0	0	0	0	0	0	0.00421941	0	0	0	0	0	0	0	0	0	0	0	0	0	0	0	0.00421941	0.00421941	0	0	0	0	0
H041	0.00843882	0.00843882	0.0126582	0.0127119	0.0168776	0.0126582	0.00843882	0.0126582	0.00843882	0.0168776	0.00843882	0.00843882	0.00843882	0.00843882	0.00843882	0.00843882	0.0126582	0.00843882	0.00843882	0.00843882	0.00843882	0.00843882	0.00843882	0.00843882	0.00843882	0.00843882	0.00843882	0.00843882	0.00843882	0.00843882	0.00843882	0.00843882	0.0126582	0.0126582	0.00843882	0.00843882	0.00843882	0.00843882	0.00843882	0.00843882
H042	0	0	0.00421941	0.00423729	0.00843882	0.00421941	0	0.00421941	0	0.00843882	0	0	0	0	0	0	0.00421941	0	0	0	0	0	0	0	0	0	0	0	0	0	0	0	0.00421941	0.00421941	0	0	0	0	0	0	0.00843882
H043	0.0168776	0.0168776	0.021097	0.0211864	0.0253165	0.021097	0.0168776	0.021097	0.0168776	0.0253165	0.0168776	0.0168776	0.0168776	0.0168776	0.0168776	0.0168776	0.021097	0.0168776	0.0168776	0.0168776	0.0168776	0.0168776	0.0168776	0.0168776	0.0168776	0.0168776	0.0168776	0.0168776	0.0168776	0.0168776	0.0168776	0.0168776	0.021097	0.021097	0.0168776	0.0168776	0.0168776	0.0168776	0.0168776	0.0168776	0.0253165	0.0168776
H044	0	0	0.00421941	0.00423729	0.00843882	0.00421941	0	0.00421941	0	0.00843882	0	0	0	0	0	0	0.00421941	0	0	0	0	0	0	0	0	0	0	0	0	0	0	0	0.00421941	0.00421941	0	0	0	0	0	0	0.00843882	0	0.0168776
H045	0	0	0.00421941	0.00423729	0.00843882	0.00421941	0	0.00421941	0	0.00843882	0	0	0	0	0	0	0.00421941	0	0	0	0	0	0	0	0	0	0	0	0	0	0	0	0.00421941	0.00421941	0	0	0	0	0	0	0.00843882	0	0.0168776	0
H046	0	0	0.00421941	0.00423729	0.00843882	0.00421941	0	0.00421941	0	0.00843882	0	0	0	0	0	0	0.00421941	0	0	0	0	0	0	0	0	0	0	0	0	0	0	0	0.00421941	0.00421941	0	0	0	0	0	0	0.00843882	0	0.0168776	0	0
H047	0	0	0.00421941	0.00423729	0.00843882	0.00421941	0	0.00421941	0	0.00843882	0	0	0	0	0	0	0.00421941	0	0	0	0	0	0	0	0	0	0	0	0	0	0	0	0.00421941	0.00421941	0	0	0	0	0	0	0.00843882	0	0.0168776	0	0	0
H048	0.00421941	0.00421941	0.00843882	0.00847458	0.0126582	0	0.00421941	0	0.00421941	0.00421941	0.00421941	0.00421941	0.00421941	0.00421941	0.00421941	0.00421941	0.00843882	0.00421941	0.00421941	0.00421941	0.00421941	0.00421941	0.00421941	0.00421941	0.00421941	0.00421941	0.00421941	0.00421941	0.00421941	0.00421941	0.00421941	0.00421941	0	0	0.00421941	0.00421941	0.00421941	0.00421941	0.00421941	0.00421941	0.0126582	0.00421941	0.021097	0.00421941	0.00421941	0.00421941	0.00421941
H049	0	0	0.00421941	0.00423729	0.00843882	0.00421941	0	0.00421941	0	0.00843882	0	0	0	0	0	0	0.00421941	0	0	0	0	0	0	0	0	0	0	0	0	0	0	0	0.00421941	0.00421941	0	0	0	0	0	0	0.00843882	0	0.0168776	0	0	0	0	0.00421941
H050	0.00421941	0.00421941	0.00843882	0.00847458	0.0126582	0.00843882	0.00421941	0.00843882	0.00421941	0.0126582	0.00421941	0.00421941	0.00421941	0.00421941	0.00421941	0.00421941	0.00843882	0.00421941	0.00421941	0.00421941	0.00421941	0.00421941	0.00421941	0.00421941	0.00421941	0.00421941	0.00421941	0.00421941	0.00421941	0.00421941	0.00421941	0.00421941	0.00843882	0.00843882	0.00421941	0.00421941	0.00421941	0.00421941	0.00421941	0.00421941	0.0126582	0.00421941	0.021097	0.00421941	0.00421941	0.00421941	0.00421941	0.00843882	0.00421941
H051	0	0	0.00421941	0.00423729	0.00843882	0.00421941	0	0.00421941	0	0.00843882	0	0	0	0	0	0	0.00421941	0	0	0	0	0	0	0	0	0	0	0	0	0	0	0	0.00421941	0.00421941	0	0	0	0	0	0	0.00843882	0	0.0168776	0	0	0	0	0.00421941	0
H052	0.00421941	0.00421941	0.00843882	0.00847458	0.0126582	0.00843882	0.00421941	0.00843882	0.00421941	0.0126582	0.00421941	0.00421941	0.00421941	0.00421941	0.00421941	0.00421941	0.00843882	0.00421941	0.00421941	0.00421941	0.00421941	0.00421941	0.00421941	0.00421941	0.00421941	0.00421941	0.00421941	0.00421941	0.00421941	0.00421941	0.00421941	0.00421941	0.00843882	0.00843882	0.00421941	0.00421941	0.00421941	0.00421941	0.00421941	0.00421941	0.0126582	0.00421941	0.021097	0.00421941	0.00421941	0.00421941	0.00421941	0.00843882	0.00421941
H053	0	0	0.00421941	0.00423729	0.00843882	0.00421941	0	0.00421941	0	0.00843882	0	0	0	0	0	0	0.00421941	0	0	0	0	0	0	0	0	0	0	0	0	0	0	0	0.00421941	0.00421941	0	0	0	0	0	0	0.00843882	0	0.0168776	0	0	0	0	0.00421941	0
H054	0	0	0.00421941	0.00423729	0.00843882	0.00421941	0	0.00421941	0	0.00843882	0	0	0	0	0	0	0.00421941	0	0	0	0	0	0	0	0	0	0	0	0	0	0	0	0.00421941	0.00421941	0	0	0	0	0	0	0.00843882	0	0.0168776	0	0	0	0	0.00421941	0
H055	0.00421941	0.00421941	0.00843882	0.00847458	0.0126582	0.00843882	0.00421941	0.00843882	0.00421941	0.0126582	0.00421941	0.00421941	0.00421941	0.00421941	0.00421941	0.00421941	0	0.00421941	0.00421941	0.00421941	0.00421941	0.00421941	0.00421941	0.00421941	0.00421941	0.00421941	0.00421941	0.00421941	0.00421941	0.00421941	0.00421941	0.00421941	0.00843882	0.00843882	0.00421941	0.00421941	0.00421941	0.00421941	0.00421941	0.00421941	0.0126582	0.00421941	0.021097	0.00421941	0.00421941	0.00421941	0.00421941	0.00843882	0.00421941
H056	0	0	0.00421941	0.00423729	0.00843882	0.00421941	0	0.00421941	0	0.00843882	0	0	0	0	0	0	0.00421941	0	0	0	0	0	0	0	0	0	0	0	0	0	0	0	0.00421941	0.00421941	0	0	0	0	0	0	0.00843882	0	0.0168776	0	0	0	0	0.00421941	0
H057	0.00421941	0.00421941	0.00843882	0.00847458	0.0126582	0	0.00421941	0	0.00421941	0.00421941	0.00421941	0.00421941	0.00421941	0.00421941	0.00421941	0.00421941	0.00843882	0.00421941	0.00421941	0.00421941	0.00421941	0.00421941	0.00421941	0.00421941	0.00421941	0.00421941	0.00421941	0.00421941	0.00421941	0.00421941	0.00421941	0.00421941	0	0	0.00421941	0.00421941	0.00421941	0.00421941	0.00421941	0.00421941	0.0126582	0.00421941	0.021097	0.00421941	0.00421941	0.00421941	0.00421941	0	0.00421941
H058	0.00421941	0.00421941	0.00843882	0.00847458	0.0126582	0	0.00421941	0	0.00421941	0.00421941	0.00421941	0.00421941	0.00421941	0.00421941	0.00421941	0.00421941	0.00843882	0.00421941	0.00421941	0.00421941	0.00421941	0.00421941	0.00421941	0.00421941	0.00421941	0.00421941	0.00421941	0.00421941	0.00421941	0.00421941	0.00421941	0.00421941	0	0	0.00421941	0.00421941	0.00421941	0.00421941	0.00421941	0.00421941	0.0126582	0.00421941	0.021097	0.00421941	0.00421941	0.00421941	0.00421941	0	0.00421941
H059	0.00421941	0.00421941	0.00843882	0.00847458	0.0126582	0	0.00421941	0	0.00421941	0.00421941	0.00421941	0.00421941	0.00421941	0.00421941	0.00421941	0.00421941	0.00843882	0.00421941	0.00421941	0.00421941	0.00421941	0.00421941	0.00421941	0.00421941	0.00421941	0.00421941	0.00421941	0.00421941	0.00421941	0.00421941	0.00421941	0.00421941	0	0	0.00421941	0.00421941	0.00421941	0.00421941	0.00421941	0.00421941	0.0126582	0.00421941	0.021097	0.00421941	0.00421941	0.00421941	0.00421941	0	0.00421941
H060	0.00421941	0.00421941	0.00843882	0.00847458	0.0126582	0	0.00421941	0	0.00421941	0.00421941	0.00421941	0.00421941	0.00421941	0.00421941	0.00421941	0.00421941	0.00843882	0.00421941	0.00421941	0.00421941	0.00421941	0.00421941	0.00421941	0.00421941	0.00421941	0.00421941	0.00421941	0.00421941	0.00421941	0.00421941	0.00421941	0.00421941	0	0	0.00421941	0.00421941	0.00421941	0.00421941	0.00421941	0.00421941	0.0126582	0.00421941	0.021097	0.00421941	0.00421941	0.00421941	0.00421941	0	0.00421941
H061	0.00421941	0.00421941	0.00843882	0.00847458	0.0126582	0	0.00421941	0	0.00421941	0.00421941	0.00421941	0.00421941	0.00421941	0.00421941	0.00421941	0.00421941	0.00843882	0.00421941	0.00421941	0.00421941	0.00421941	0.00421941	0.00421941	0.00421941	0.00421941	0.00421941	0.00421941	0.00421941	0.00421941	0.00421941	0.00421941	0.00421941	0	0	0.00421941	0.00421941	0.00421941	0.00421941	0.00421941	0.00421941	0.0126582	0.00421941	0.021097	0.00421941	0.00421941	0.00421941	0.00421941	0	0.00421941
H062	0.00421941	0.00421941	0.00843882	0.00847458	0.0126582	0	0.00421941	0	0.00421941	0.00421941	0.00421941	0.00421941	0.00421941	0.00421941	0.00421941	0.00421941	0.00843882	0.00421941	0.00421941	0.00421941	0.00421941	0.00421941	0.00421941	0.00421941	0.00421941	0.00421941	0.00421941	0.00421941	0.00421941	0.00421941	0.00421941	0.00421941	0	0	0.00421941	0.00421941	0.00421941	0.00421941	0.00421941	0.00421941	0.0126582	0.00421941	0.021097	0.00421941	0.00421941	0.00421941	0.00421941	0	0.00421941
H063	0.00421941	0.00421941	0.00843882	0.00847458	0.0126582	0	0.00421941	0	0.00421941	0.00421941	0.00421941	0.00421941	0.00421941	0.00421941	0.00421941	0.00421941	0.00843882	0.00421941	0.00421941	0.00421941	0.00421941	0.00421941	0.00421941	0.00421941	0.00421941	0.00421941	0.00421941	0.00421941	0.00421941	0.00421941	0.00421941	0.00421941	0	0	0.00421941	0.00421941	0.00421941	0.00421941	0.00421941	0.00421941	0.0126582	0.00421941	0.021097	0.00421941	0.00421941	0.00421941	0.00421941	0	0.00421941
H064	0	0	0.00421941	0.00423729	0.00843882	0.00421941	0	0.00421941	0	0.00843882	0	0	0	0	0	0	0.00421941	0	0	0	0	0	0	0	0	0	0	0	0	0	0	0	0.00421941	0.00421941	0	0	0	0	0	0	0.00843882	0	0.0168776	0	0	0	0	0.00421941	0
H065	0.00421941	0.00421941	0.00843882	0.00847458	0.0126582	0	0.00421941	0	0.00421941	0.00421941	0.00421941	0.00421941	0.00421941	0.00421941	0.00421941	0.00421941	0.00843882	0.00421941	0.00421941	0.00421941	0.00421941	0.00421941	0.00421941	0.00421941	0.00421941	0.00421941	0.00421941	0.00421941	0.00421941	0.00421941	0.00421941	0.00421941	0	0	0.00421941	0.00421941	0.00421941	0.00421941	0.00421941	0.00421941	0.0126582	0.00421941	0.021097	0.00421941	0.00421941	0.00421941	0.00421941	0	0.00421941
H066	0.00421941	0.00421941	0.00843882	0.00847458	0.0126582	0	0.00421941	0	0.00421941	0.00421941	0.00421941	0.00421941	0.00421941	0.00421941	0.00421941	0.00421941	0.00843882	0.00421941	0.00421941	0.00421941	0.00421941	0.00421941	0.00421941	0.00421941	0.00421941	0.00421941	0.00421941	0.00421941	0.00421941	0.00421941	0.00421941	0.00421941	0	0	0.00421941	0.00421941	0.00421941	0.00421941	0.00421941	0.00421941	0.0126582	0.00421941	0.021097	0.00421941	0.00421941	0.00421941	0.00421941	0	0.00421941
H067	0.00421941	0.00421941	0.00843882	0.00847458	0.0126582	0.00843882	0.00421941	0.00843882	0.00421941	0.0126582	0.00421941	0.00421941	0.00421941	0.00421941	0.00421941	0.00421941	0	0.00421941	0.00421941	0.00421941	0.00421941	0.00421941	0.00421941	0.00421941	0.00421941	0.00421941	0.00421941	0.00421941	0.00421941	0.00421941	0.00421941	0.00421941	0.00843882	0.00843882	0.00421941	0.00421941	0.00421941	0.00421941	0.00421941	0.00421941	0.0126582	0.00421941	0.021097	0.00421941	0.00421941	0.00421941	0.00421941	0.00843882	0.00421941
H068	0	0	0.00421941	0.00423729	0.00843882	0.00421941	0	0.00421941	0	0.00843882	0	0	0	0	0	0	0.00421941	0	0	0	0	0	0	0	0	0	0	0	0	0	0	0	0.00421941	0.00421941	0	0	0	0	0	0	0.00843882	0	0.0168776	0	0	0	0	0.00421941	0
H069	0	0	0.00421941	0.00423729	0.00843882	0.00421941	0	0.00421941	0	0.00843882	0	0	0	0	0	0	0.00421941	0	0	0	0	0	0	0	0	0	0	0	0	0	0	0	0.00421941	0.00421941	0	0	0	0	0	0	0.00843882	0	0.0168776	0	0	0	0	0.00421941	0
H070	0.00421941	0.00421941	0.00843882	0.00847458	0.0126582	0	0.00421941	0	0.00421941	0.00421941	0.00421941	0.00421941	0.00421941	0.00421941	0.00421941	0.00421941	0.00843882	0.00421941	0.00421941	0.00421941	0.00421941	0.00421941	0.00421941	0.00421941	0.00421941	0.00421941	0.00421941	0.00421941	0.00421941	0.00421941	0.00421941	0.00421941	0	0	0.00421941	0.00421941	0.00421941	0.00421941	0.00421941	0.00421941	0.0126582	0.00421941	0.021097	0.00421941	0.00421941	0.00421941	0.00421941	0	0.00421941
H071	0	0	0.00421941	0.00423729	0.00843882	0.00421941	0	0.00421941	0	0.00843882	0	0	0	0	0	0	0.00421941	0	0	0	0	0	0	0	0	0	0	0	0	0	0	0	0.00421941	0.00421941	0	0	0	0	0	0	0.00843882	0	0.0168776	0	0	0	0	0.00421941	0
H072	0	0	0.00421941	0.00423729	0.00843882	0.00421941	0	0.00421941	0	0.00843882	0	0	0	0	0	0	0.00421941	0	0	0	0	0	0	0	0	0	0	0	0	0	0	0	0.00421941	0.00421941	0	0	0	0	0	0	0.00843882	0	0.0168776	0	0	0	0	0.00421941	0
H073	0	0	0.00421941	0.00423729	0.00843882	0.00421941	0	0.00421941	0	0.00843882	0	0	0	0	0	0	0.00421941	0	0	0	0	0	0	0	0	0	0	0	0	0	0	0	0.00421941	0.00421941	0	0	0	0	0	0	0.00843882	0	0.0168776	0	0	0	0	0.00421941	0
H074	0.00421941	0.00421941	0.00843882	0.00847458	0.0126582	0	0.00421941	0	0.00421941	0.00421941	0.00421941	0.00421941	0.00421941	0.00421941	0.00421941	0.00421941	0.00843882	0.00421941	0.00421941	0.00421941	0.00421941	0.00421941	0.00421941	0.00421941	0.00421941	0.00421941	0.00421941	0.00421941	0.00421941	0.00421941	0.00421941	0.00421941	0	0	0.00421941	0.00421941	0.00421941	0.00421941	0.00421941	0.00421941	0.0126582	0.00421941	0.021097	0.00421941	0.00421941	0.00421941	0.00421941	0	0.00421941
H075	0.00421941	0.00421941	0.00843882	0.00847458	0.0126582	0	0.00421941	0	0.00421941	0.00421941	0.00421941	0.00421941	0.00421941	0.00421941	0.00421941	0.00421941	0.00843882	0.00421941	0.00421941	0.00421941	0.00421941	0.00421941	0.00421941	0.00421941	0.00421941	0.00421941	0.00421941	0.00421941	0.00421941	0.00421941	0.00421941	0.00421941	0	0	0.00421941	0.00421941	0.00421941	0.00421941	0.00421941	0.00421941	0.0126582	0.00421941	0.021097	0.00421941	0.00421941	0.00421941	0.00421941	0	0.00421941
H076	0.00421941	0.00421941	0.00843882	0.00847458	0.0126582	0	0.00421941	0	0.00421941	0.00421941	0.00421941	0.00421941	0.00421941	0.00421941	0.00421941	0.00421941	0.00843882	0.00421941	0.00421941	0.00421941	0.00421941	0.00421941	0.00421941	0.00421941	0.00421941	0.00421941	0.00421941	0.00421941	0.00421941	0.00421941	0.00421941	0.00421941	0	0	0.00421941	0.00421941	0.00421941	0.00421941	0.00421941	0.00421941	0.0126582	0.00421941	0.021097	0.00421941	0.00421941	0.00421941	0.00421941	0	0.00421941
H077	0.00421941	0.00421941	0.00843882	0.00847458	0.0126582	0	0.00421941	0	0.00421941	0.00421941	0.00421941	0.00421941	0.00421941	0.00421941	0.00421941	0.00421941	0.00843882	0.00421941	0.00421941	0.00421941	0.00421941	0.00421941	0.00421941	0.00421941	0.00421941	0.00421941	0.00421941	0.00421941	0.00421941	0.00421941	0.00421941	0.00421941	0	0	0.00421941	0.00421941	0.00421941	0.00421941	0.00421941	0.00421941	0.0126582	0.00421941	0.021097	0.00421941	0.00421941	0.00421941	0.00421941	0	0.00421941
H078	0.00421941	0.00421941	0.00843882	0.00847458	0.0126582	0	0.00421941	0	0.00421941	0.00421941	0.00421941	0.00421941	0.00421941	0.00421941	0.00421941	0.00421941	0.00843882	0.00421941	0.00421941	0.00421941	0.00421941	0.00421941	0.00421941	0.00421941	0.00421941	0.00421941	0.00421941	0.00421941	0.00421941	0.00421941	0.00421941	0.00421941	0	0	0.00421941	0.00421941	0.00421941	0.00421941	0.00421941	0.00421941	0.0126582	0.00421941	0.021097	0.00421941	0.00421941	0.00421941	0.00421941	0	0.00421941
H079	0.00421941	0.00421941	0.00843882	0.00847458	0.0126582	0	0.00421941	0	0.00421941	0.00421941	0.00421941	0.00421941	0.00421941	0.00421941	0.00421941	0.00421941	0.00843882	0.00421941	0.00421941	0.00421941	0.00421941	0.00421941	0.00421941	0.00421941	0.00421941	0.00421941	0.00421941	0.00421941	0.00421941	0.00421941	0.00421941	0.00421941	0	0	0.00421941	0.00421941	0.00421941	0.00421941	0.00421941	0.00421941	0.0126582	0.00421941	0.021097	0.00421941	0.00421941	0.00421941	0.00421941	0	0.00421941
H080	0.00421941	0.00421941	0.00843882	0.00847458	0.0126582	0	0.00421941	0	0.00421941	0.00421941	0.00421941	0.00421941	0.00421941	0.00421941	0.00421941	0.00421941	0.00843882	0.00421941	0.00421941	0.00421941	0.00421941	0.00421941	0.00421941	0.00421941	0.00421941	0.00421941	0.00421941	0.00421941	0.00421941	0.00421941	0.00421941	0.00421941	0	0	0.00421941	0.00421941	0.00421941	0.00421941	0.00421941	0.00421941	0.0126582	0.00421941	0.021097	0.00421941	0.00421941	0.00421941	0.00421941	0	0.00421941
H081	0.00421941	0.00421941	0.00843882	0.00847458	0.0126582	0	0.00421941	0	0.00421941	0.00421941	0.00421941	0.00421941	0.00421941	0.00421941	0.00421941	0.00421941	0.00843882	0.00421941	0.00421941	0.00421941	0.00421941	0.00421941	0.00421941	0.00421941	0.00421941	0.00421941	0.00421941	0.00421941	0.00421941	0.00421941	0.00421941	0.00421941	0	0	0.00421941	0.00421941	0.00421941	0.00421941	0.00421941	0.00421941	0.0126582	0.00421941	0.021097	0.00421941	0.00421941	0.00421941	0.00421941	0	0.00421941
H082	0	0	0.00421941	0.00423729	0.00843882	0.00421941	0	0.00421941	0	0.00843882	0	0	0	0	0	0	0.00421941	0	0	0	0	0	0	0	0	0	0	0	0	0	0	0	0.00421941	0.00421941	0	0	0	0	0	0	0.00843882	0	0.0168776	0	0	0	0	0.00421941	0
H083	0.00421941	0.00421941	0.00843882	0.00847458	0.0126582	0	0.00421941	0	0.00421941	0.00421941	0.00421941	0.00421941	0.00421941	0.00421941	0.00421941	0.00421941	0.00843882	0.00421941	0.00421941	0.00421941	0.00421941	0.00421941	0.00421941	0.00421941	0.00421941	0.00421941	0.00421941	0.00421941	0.00421941	0.00421941	0.00421941	0.00421941	0	0	0.00421941	0.00421941	0.00421941	0.00421941	0.00421941	0.00421941	0.0126582	0.00421941	0.021097	0.00421941	0.00421941	0.00421941	0.00421941	0	0.00421941
H084	0.00421941	0.00421941	0.00843882	0.00847458	0.0126582	0	0.00421941	0	0.00421941	0.00421941	0.00421941	0.00421941	0.00421941	0.00421941	0.00421941	0.00421941	0.00843882	0.00421941	0.00421941	0.00421941	0.00421941	0.00421941	0.00421941	0.00421941	0.00421941	0.00421941	0.00421941	0.00421941	0.00421941	0.00421941	0.00421941	0.00421941	0	0	0.00421941	0.00421941	0.00421941	0.00421941	0.00421941	0.00421941	0.0126582	0.00421941	0.021097	0.00421941	0.00421941	0.00421941	0.00421941	0	0.00421941
H085	0.00421941	0.00421941	0.00843882	0.00847458	0.0126582	0	0.00421941	0	0.00421941	0.00421941	0.00421941	0.00421941	0.00421941	0.00421941	0.00421941	0.00421941	0.00843882	0.00421941	0.00421941	0.00421941	0.00421941	0.00421941	0.00421941	0.00421941	0.00421941	0.00421941	0.00421941	0.00421941	0.00421941	0.00421941	0.00421941	0.00421941	0	0	0.00421941	0.00421941	0.00421941	0.00421941	0.00421941	0.00421941	0.0126582	0.00421941	0.021097	0.00421941	0.00421941	0.00421941	0.00421941	0	0.00421941
H086	0.00421941	0.00421941	0.00843882	0.00847458	0.0126582	0	0.00421941	0	0.00421941	0.00421941	0.00421941	0.00421941	0.00421941	0.00421941	0.00421941	0.00421941	0.00843882	0.00421941	0.00421941	0.00421941	0.00421941	0.00421941	0.00421941	0.00421941	0.00421941	0.00421941	0.00421941	0.00421941	0.00421941	0.00421941	0.00421941	0.00421941	0	0	0.00421941	0.00421941	0.00421941	0.00421941	0.00421941	0.00421941	0.0126582	0.00421941	0.021097	0.00421941	0.00421941	0.00421941	0.00421941	0	0.00421941
H087	0.00421941	0.00421941	0.00843882	0.00847458	0.0126582	0	0.00421941	0	0.00421941	0.00421941	0.00421941	0.00421941	0.00421941	0.00421941	0.00421941	0.00421941	0.00843882	0.00421941	0.00421941	0.00421941	0.00421941	0.00421941	0.00421941	0.00421941	0.00421941	0.00421941	0.00421941	0.00421941	0.00421941	0.00421941	0.00421941	0.00421941	0	0	0.00421941	0.00421941	0.00421941	0.00421941	0.00421941	0.00421941	0.0126582	0.00421941	0.021097	0.00421941	0.00421941	0.00421941	0.00421941	0	0.00421941
H088	0.00421941	0.00421941	0.00843882	0.00847458	0.0126582	0	0.00421941	0	0.00421941	0.00421941	0.00421941	0.00421941	0.00421941	0.00421941	0.00421941	0.00421941	0.00843882	0.00421941	0.00421941	0.00421941	0.00421941	0.00421941	0.00421941	0.00421941	0.00421941	0.00421941	0.00421941	0.00421941	0.00421941	0.00421941	0.00421941	0.00421941	0	0	0.00421941	0.00421941	0.00421941	0.00421941	0.00421941	0.00421941	0.0126582	0.00421941	0.021097	0.00421941	0.00421941	0.00421941	0.00421941	0	0.00421941
H089	0.00421941	0.00421941	0.00843882	0.00847458	0.0126582	0	0.00421941	0	0.00421941	0.00421941	0.00421941	0.00421941	0.00421941	0.00421941	0.00421941	0.00421941	0.00843882	0.00421941	0.00421941	0.00421941	0.00421941	0.00421941	0.00421941	0.00421941	0.00421941	0.00421941	0.00421941	0.00421941	0.00421941	0.00421941	0.00421941	0.00421941	0	0	0.00421941	0.00421941	0.00421941	0.00421941	0.00421941	0.00421941	0.0126582	0.00421941	0.021097	0.00421941	0.00421941	0.00421941	0.00421941	0	0.00421941
H090	0.00421941	0.00421941	0.00843882	0.00847458	0.0126582	0	0.00421941	0	0.00421941	0.00421941	0.00421941	0.00421941	0.00421941	0.00421941	0.00421941	0.00421941	0.00843882	0.00421941	0.00421941	0.00421941	0.00421941	0.00421941	0.00421941	0.00421941	0.00421941	0.00421941	0.00421941	0.00421941	0.00421941	0.00421941	0.00421941	0.00421941	0	0	0.00421941	0.00421941	0.00421941	0.00421941	0.00421941	0.00421941	0.0126582	0.00421941	0.021097	0.00421941	0.00421941	0.00421941	0.00421941	0	0.00421941
H091	0.00421941	0.00421941	0.00843882	0.00847458	0.0126582	0	0.00421941	0	0.00421941	0.00421941	0.00421941	0.00421941	0.00421941	0.00421941	0.00421941	0.00421941	0.00843882	0.00421941	0.00421941	0.00421941	0.00421941	0.00421941	0.00421941	0.00421941	0.00421941	0.00421941	0.00421941	0.00421941	0.00421941	0.00421941	0.00421941	0.00421941	0	0	0.00421941	0.00421941	0.00421941	0.00421941	0.00421941	0.00421941	0.0126582	0.00421941	0.021097	0.00421941	0.00421941	0.00421941	0.00421941	0	0.00421941
H092	0	0	0.00421941	0.00423729	0.00843882	0.00421941	0	0.00421941	0	0.00843882	0	0	0	0	0	0	0.00421941	0	0	0	0	0	0	0	0	0	0	0	0	0	0	0	0.00421941	0.00421941	0	0	0	0	0	0	0.00843882	0	0.0168776	0	0	0	0	0.00421941	0
H093	0	0	0.00421941	0.00423729	0.00843882	0.00421941	0	0.00421941	0	0.00843882	0	0	0	0	0	0	0.00421941	0	0	0	0	0	0	0	0	0	0	0	0	0	0	0	0.00421941	0.00421941	0	0	0	0	0	0	0.00843882	0	0.0168776	0	0	0	0	0.00421941	0
H094	0.00421941	0.00421941	0.00843882	0.00847458	0.0126582	0	0.00421941	0	0.00421941	0.00421941	0.00421941	0.00421941	0.00421941	0.00421941	0.00421941	0.00421941	0.00843882	0.00421941	0.00421941	0.00421941	0.00421941	0.00421941	0.00421941	0.00421941	0.00421941	0.00421941	0.00421941	0.00421941	0.00421941	0.00421941	0.00421941	0.00421941	0	0	0.00421941	0.00421941	0.00421941	0.00421941	0.00421941	0.00421941	0.0126582	0.00421941	0.021097	0.00421941	0.00421941	0.00421941	0.00421941	0	0.00421941
H095	0	0	0.00421941	0.00423729	0.00843882	0.00421941	0	0.00421941	0	0.00843882	0	0	0	0	0	0	0.00421941	0	0	0	0	0	0	0	0	0	0	0	0	0	0	0	0.00421941	0.00421941	0	0	0	0	0	0	0.00843882	0	0.0168776	0	0	0	0	0.00421941	0
H096	0	0	0.00421941	0.00423729	0.00843882	0.00421941	0	0.00421941	0	0.00843882	0	0	0	0	0	0	0.00421941	0	0	0	0	0	0	0	0	0	0	0	0	0	0	0	0.00421941	0.00421941	0	0	0	0	0	0	0.00843882	0	0.0168776	0	0	0	0	0.00421941	0
H097	0	0	0.00421941	0.00423729	0.00843882	0.00421941	0	0.00421941	0	0.00843882	0	0	0	0	0	0	0.00421941	0	0	0	0	0	0	0	0	0	0	0	0	0	0	0	0.00421941	0.00421941	0	0	0	0	0	0	0.00843882	0	0.0168776	0	0	0	0	0.00421941	0
H098	0.00421941	0.00421941	0.00843882	0.00847458	0.0126582	0	0.00421941	0	0.00421941	0.00421941	0.00421941	0.00421941	0.00421941	0.00421941	0.00421941	0.00421941	0.00843882	0.00421941	0.00421941	0.00421941	0.00421941	0.00421941	0.00421941	0.00421941	0.00421941	0.00421941	0.00421941	0.00421941	0.00421941	0.00421941	0.00421941	0.00421941	0	0	0.00421941	0.00421941	0.00421941	0.00421941	0.00421941	0.00421941	0.0126582	0.00421941	0.021097	0.00421941	0.00421941	0.00421941	0.00421941	0	0.00421941
H099	0.00421941	0.00421941	0.00843882	0.00847458	0.0126582	0	0.00421941	0	0.00421941	0.00421941	0.00421941	0.00421941	0.00421941	0.00421941	0.00421941	0.00421941	0.00843882	0.00421941	0.00421941	0.00421941	0.00421941	0.00421941	0.00421941	0.00421941	0.00421941	0.00421941	0.00421941	0.00421941	0.00421941	0.00421941	0.00421941	0.00421941	0	0	0.00421941	0.00421941	0.00421941	0.00421941	0.00421941	0.00421941	0.0126582	0.00421941	0.021097	0.00421941	0.00421941	0.00421941	0.00421941	0	0.00421941
H0100	0	0	0.00421941	0.00423729	0.00843882	0.00421941	0	0.00421941	0	0.00843882	0	0	0	0	0	0	0.00421941	0	0	0	0	0	0	0	0	0	0	0	0	0	0	0	0.00421941	0.00421941	0	0	0	0	0	0	0.00843882	0	0.0168776	0	0	0	0	0.00421941	0
[truncated: 51 more columns]
